# Supplementary material for: N-3 Polyunsaturated Fatty Acids and Their Lipid Mediators as A Potential Immune–Nutritional Intervention: A Molecular and Clinical View in Hepatic Disease and Other Non-Communicable Illnesses
Source: Nutrients. 2021 Sep 26;13(10):3384. doi: 10.3390/nu13103384 (PMC8539469; doi:10.3390/nu13103384)
Supplement: Supplementary file 1 [file nutrients-13-03384-s001.zip]

Archive with 1 entries (1 files):
- nutrients-1361115-supplementary.pdf
